# Supplementary material for: XBB1.5-Adapted COVID-19 Vaccine Acceptance Among Dialysis and Kidney Transplant Patients: A Bi-National Survey Study
Source: Vaccines (Basel). 2025 Feb 21;13(3):213. doi: 10.3390/vaccines13030213 (PMC11945776; doi:10.3390/vaccines13030213)
Supplement: Supplementary file 1 [file vaccines-13-00213-s001.zip]

Archive with 1 entries (1 files):
- vaccines-3483128-supplementary.pdf
